# Supplementary material for: Different Strategies to Attenuate the Toxic Effects of Zinc Oxide Nanoparticles on Spermatogonia Cells
Source: Nanomaterials (Basel). 2022 Oct 11;12(20):3561. doi: 10.3390/nano12203561 (PMC9607034; doi:10.3390/nano12203561)
Supplement: Supplementary file 1 [file nanomaterials-12-03561-s001.zip]

Archive with 1 entries (1 files):
- nanomaterials-1917088-supplementary.pdf
